# Supplementary material for: Integrated Analysis, Machine Learning, Molecular Docking and Dynamics of CDK1 Inhibitors in Epithelial Ovarian Cancer: A Multifaceted Approach Towards Targeted Therapy
Source: Int J Mol Sci. 2025 Sep 19;26(18):9168. doi: 10.3390/ijms26189168 (PMC12470616; doi:10.3390/ijms26189168)
Supplement: Supplementary file 1 [file ijms-26-09168-s001.zip]

Archive with 1 entries (1 files):
- ijms-3783363-supplementary.pdf
